# Supplementary material for: A splice acceptor site mutation in TaGW2-A1 increases thousand grain weight in tetraploid and hexaploid wheat through wider and longer grains
Source: Theor Appl Genet. 2016 Feb 16;129:1099–112. doi: 10.1007/s00122-016-2686-2 (PMC4869752; doi:10.1007/s00122-016-2686-2)
Supplement: Supplementary file 1 — Supplementary material 1 (XLSX 10 kb) [file 122_2016_2686_MOESM1_ESM.xlsx]

## Sheet: ESM1
Online Resource 1: Primer sequences used in this study
Objective	Amplified region	Primer Name	Primer Sequence (5'-3')	Amplicon size (bp)
Amplify gDNA TaGW2	Exons 2-6	T1_GW2_F1	GCGTGCATTTATGTGTCACC	1333
		T6_GW2_A_R2	TCAATGGTCAGTCATTGTTATCTACA
TILLING TaGW2-A	Exons 2-6	T12_GW2_A_F3	AGTGTTACTACAATTGGATTGTGTCT	1269
		T6_GW2_A_R2	TCAATGGTCAGTCATTGTTATCTACA
KASPar-G2373A SNP	KASPar-G2373A SNP	K1_TaGW2_Aspecific	AGAGCAATTTGTAAGTCTTATTCC	121
		K2_TaGW2_Awt	GCTTCAATGACTTTCTGTTCTTCC
		K3_TaGW2_Amutant	GCTTCAATGACTTTCTGTTCTTCT
Validate splicing in G2373A	Exons 2-6	MF1_TaGW2_F1	TCAAAATGTTGCTCGAAAGG	376/380 (cDNA) 751 (gDNA)
		MR1_TaGW2_R1	CATGAAGGCTCAGACGAACA
qRT-PCR of -4 bp and -9 bp mutant transcripts	Boundary of exon 4-5	qGW2A_4mut_2_F	AGGAGCATAGAGCAATTTAACAG	50 (-4 bp mutant) 44 (-9 bp mutant)
		qGW2A_9mut_1_F	GGAGCATAGAGCAATTTAAAGTC
		qGW2A_com_3_R	CACCCTCATCTGTGCTTCA
Actin reference gene (qRT-PCR)	Boundary of exon 2-3	Actin_F	ACCTTCAGTTGCCCAGCAAT	91
		Actin_R	CAGAGTCGAGCACAATACCAGTTG
