# Supplementary material for: A splice acceptor site mutation in TaGW2-A1 increases thousand grain weight in tetraploid and hexaploid wheat through wider and longer grains
Source: Theor Appl Genet. 2016 Feb 16;129:1099–112. doi: 10.1007/s00122-016-2686-2 (PMC4869752; doi:10.1007/s00122-016-2686-2)
Supplement: Supplementary file 3 — Supplementary material 3 (XLSX 18 kb) [file 122_2016_2686_MOESM3_ESM.xlsx]

## Sheet: Kronos
Online Resource 3: Summary of distribution of grain morphometric parameters from BC-derived lines evaluated in this study
			BC2F2 (GH)				BC2F3 (GH)				BC4F2 (GH)				BC2F4 (Field-2014)				BC2F4 (Field-2015)
Wild type (GW2-A)	percentile		Area	Width	Length		Area	Width	Length		Area	Width	Length		Area	Width	Length		Area	Width	Length		percentile
	0.05		17.9701	3.26273	6.73001		15.6172	3.19534	5.86224		21.3025	3.57653	7.3435		16.0282	2.99625	6.41105		16.6757	2.9064	7.3586		0.05
	0.1		19.2476	3.4109	6.98223		16.9187	3.37094	6.17398		22.7409	3.7246	7.57855		17.6037	3.1882	6.8004		18.1658	3.0427	7.5937		0.1
	0.25		21.5765	3.60507	7.4505		19.6586	3.6802	6.72548		25.1383	3.9706	7.92845		20.4805	3.4687	7.35345		20.5109	3.2881	7.9809		0.25
	0.5		23.9053	3.91325	7.8555		22.5354	3.9879	7.30865		27.3302	4.26675	8.27585		23.4944	3.7818	7.9029		22.9269	3.5853	8.3563		0.5
	0.75		25.6863	4.1809	8.16147		25.0698	4.2605	7.7713		29.2481	4.5363	8.60233		26.1657	4.0954	8.36525		25.1064	3.8646	8.6709		0.75
	0.9		27.1932	4.39745	8.45878		26.9877	4.50239	8.1298		30.9262	4.80535	8.8794		28.4946	4.3727	8.7339		26.9649	4.1103	8.9622		0.9
	0.95		27.9467	4.54116	8.58827		28.0836	4.6444	8.3287		31.988	4.9329	9.0403		30.4125	4.5972	8.97415		28.531	4.27517	9.15122		0.95
	Mean		23.5295	3.9061	7.78693		22.3331	3.95728	7.23951		27.2015	4.26761	8.26783		23.6844	3.81492	7.88784		23.0872	3.61752	8.37717		Mean
			BC2F2 (GH)				BC2F3 (GH)				BC4F2 (GH)				BC2F4 (Field-2014)				BC2F4 (Field-2015)
Mutant (gw2-A)	percentile		Area	Width	Length		Area	Width	Length		Area	Width	Length		Area	Width	Length		Area	Width	Length		percentile
	0.05		19.4976	3.41454	6.95396		16.6687	3.32122	6.01044		23.2273	3.74986	7.58198		17.1242	3.09922	6.6502		18.1776	3.0594	7.5131		0.05
	0.1		20.638	3.52691	7.18097		18.0831	3.51707	6.30745		24.5355	3.884	7.81946		18.6996	3.26154	6.97626		19.5816	3.2152	7.7913		0.1
	0.25		22.9464	3.77535	7.55412		20.549	3.7862	6.81565		27.0562	4.10925	8.21005		21.5765	3.5727	7.5614		22.099	3.46735	8.1847		0.25
	0.5		25.0698	4.0397	7.9559		23.4259	4.08335	7.4041		29.2481	4.4228	8.563		24.6588	3.92	8.0898		24.5151	3.7777	8.5482		0.5
	0.75		26.5767	4.3403	8.28335		25.9603	4.36092	7.87115		31.029	4.7134	8.889		27.5357	4.2473	8.5394		26.7621	4.0683	8.8712		0.75
	0.9		27.9467	4.58529	8.52413		27.8782	4.61263	8.22213		32.851	4.90222	9.12662		30.0701	4.57748	8.94604		29.0261	4.30644	9.1929		0.9
	0.95		28.7686	4.72361	8.68545		28.9741	4.76026	8.43346		33.762	5.0456	9.34316		32.0839	4.7693	9.26422		30.4977	4.4461	9.4109		0.95
	Mean		24.6614	4.0539	7.90025		23.2439	4.07725	7.33739		29.1086	4.41663	8.55518		25.0289	3.95253	8.09165		24.686	3.79029	8.56504		Mean
	Note that values are slightly different from Table 2 since there is not equal amount of grains across all replications.

## Sheet: Paragon
			BC2F3 (GH)				BC2F4 (Field-2014)				BC2F4 (Field-2015)				BC4F4 (Field-2015)
Wild type (GW2-A)	percentile		Area	Width	Length		Area	Width	Length		Area	Width	Length		Area	Width	Length		percentile
	0.05		13.1514	2.90299	5.27435		15.1378	3.03053	5.67909		13.1107	2.83848	5.697		13.5162	2.9697	5.6134		0.05
	0.1		14.5213	3.09217	5.49598		16.1652	3.2066	5.91319		14.1515	2.9324	5.878		14.7665	3.1432	5.842		0.1
	0.25		16.7817	3.437	5.85393		18.3571	3.46895	6.29145		15.9829	3.162	6.1793		17.1656	3.4186	6.2296		0.25
	0.5		19.0421	3.769	6.1871		20.823	3.7824	6.67475		18.1455	3.4193	6.4757		19.7168	3.6944	6.5895		0.5
	0.75		20.96	4.0783	6.49477		23.0149	4.06062	7.00577		20.1223	3.6753	6.7591		21.6936	3.8995	6.9099		0.75
	0.9		22.5354	4.364	6.78789		24.7273	4.3181	7.30021		21.6429	3.8645	6.9997		23.2479	4.0628	7.1691		0.9
	0.95		23.4944	4.53973	6.98211		25.7548	4.4899	7.48857		22.6566	3.9787	7.1902		24.4475	4.19086	7.3586		0.95
	Mean		18.8296	3.74635	6.17912		20.6752	3.7776	6.65098		18.2604	3.45005	6.50027		19.7076	3.68637	6.61615		Mean
			BC2F3 (GH)				BC2F4 (Field-2014)				BC2F4 (Field-2015)				BC4F4 (Field-2015)
Mutant (gw2-A)	percentile		Area	Width	Length		Area	Width	Length		Area	Width	Length		Area	Width	Length		percentile
	0.05		13.4939	2.94702	5.31972		15.6857	3.18519	5.81355		13.5356	2.877	5.74702		14.3441	3.0813	5.756		0.05
	0.1		14.9323	3.1867	5.55262		16.8502	3.32024	6.01334		14.5975	3.0149	5.9395		15.7261	3.2495	5.9975		0.1
	0.25		17.2612	3.50102	5.89712		19.1106	3.5851	6.38425		16.4898	3.2492	6.2459		18.1118	3.5187	6.381		0.25
	0.5		19.6586	3.83435	6.25955		21.645	3.9114	6.7741		18.8551	3.51885	6.5779		20.8657	3.7961	6.779		0.5
	0.75		21.8504	4.19292	6.6131		23.9738	4.1977	7.1255		20.9839	3.78883	6.8743		22.9945	4.0143	7.1004		0.75
	0.9		23.7684	4.49376	6.94599		25.6863	4.45652	7.44676		22.6059	4.0033	7.1596		24.6502	4.1918	7.3941		0.9
	0.95		24.8643	4.67168	7.15028		26.7137	4.63421	7.64093		23.9212	4.1614	7.35843		25.9782	4.3262	7.6292		0.95
	Mean		19.5467	3.83913	6.26381		21.546	3.90949	6.76137		19.1148	3.56322	6.62942		20.921	3.80506	6.80152		Mean
	Note that values are slightly different from Table 3 since there is not equal amount of grains across all replications.
